# Supplementary material for: Endocrine Mucin-Producing Sweat Gland Carcinoma (EMPSGC) in a Dog: Immunohistochemical Characterization
Source: Animals (Basel). 2024 Dec 17;14(24):3637. doi: 10.3390/ani14243637 (PMC11672491; doi:10.3390/ani14243637)
Supplement: Supplementary file 1 [file animals-14-03637-s001.zip]

Archive with 1 entries (1 files):
- animals-3297510-supplementary.pdf
